# Supplementary material for: MooSciTIC: Training of trainers in West African research and higher education
Source: PLoS Biol. 2019 Jun 7;17(6):e3000312. doi: 10.1371/journal.pbio.3000312 (PMC6583953; doi:10.1371/journal.pbio.3000312)
Supplement: S1 Data — Data underlying the initial needs assessment survey (Survey), applicant selection according to geographical and institutional origin and gender (S1 Fig, panels A, B and C), self-assessments of the training at the end of each session (Post-session feedback) and 1 or 2 years afterward (Delayed feedback), respectively, are displayed in separate tabs of this file. (XLSX) [file pbio.3000312.s001.xlsx]

## Sheet: Survey
A: Origin of respondents
Country	Institution	Number	% of respondents
Benin	Univ. Parakou	3	15.7895
	Univ. Natitingou	1	5.26316
	Univ. Abomey-Calavi (Cotonou)	2	10.5263
Burkina Faso	Univ. Ouaga I Prof. Joseph Ki-Zerbo (Ouagadougou)	1	5.26316
Cameroon	Univ. Maroua	1	5.26316
Ivory Coast	Univ. Félix Houphouët-Boigny (Abidjan)	4	21.0526
	n.p.	1	5.26316
Mali	Univ. Segou	1	5.26316
Senegal	Univ. Cheikh Anta Diop (Dakar)	3	15.7895
	n.p.	1	5.26316
Togo	Univ. Lomé	1	5.26316
		19
B: Responses distribution
Question 1: As far as writing scientific articles is concerned, would you say...	# respondents	% respondents
A: ...that you are adequately trained and find nothing to improve?	4	0.210526
B: ...that you would like some advice in order to improve your skills?	10	0.526316
C: ... that you would need to receive an initial training on this matter?	4	0.210526
No answer	1	0.0526316
	19
Question 2: Regarding funding applications, would you say...	# respondents	% respondents
A: ...that you are adequately trained and find nothing to improve?	1	0.0526316
B: ...that you would like some advice in order to improve your skills?	10	0.526316
C: ... that you would need to receive an initial training on this matter?	7	0.368421
No answer	1	0.0526316
	19
Question 3: Regarding project management, would you say...	# respondents	% respondents
A: ...that you are adequately trained and find nothing to improve?	1	0.0526316
B: ...that you would like some advice in order to improve your skills?	7	0.368421
C: ... that you would need to receive an initial training on this matter?	10	0.526316
No answer	1	0.0526316
	19

## Sheet: S1 Fig - A
Country	Institution	Gender	Applicants (89)	Initial selection (25)	Participants (18)
Benin	1	M	1	0	0	CIFRED: Centre InterFacultaire de Formation et de Recherche en Environnement pour le développement Durable (UAC)
	2	M	2	0	0	Ecole Nationale Supérieure des Sciences et Techniques Agronomiques, Djougou
	3	M	4	0	1	Ecole Polytechnique d’Abomey-Calavi
	4	M	1	0	0	ENEAM: Ecole Nationale d'Economie Appliquée et de Management (UAC)
	5	M	1	1	1	FAST: Faculté des Sciences et Techniques, Dassa-Zoumè
	6	M	1	0	0	Institut CERCO (private university)
	7	M	1	0	0	Institut National de l'Eau (UAC)
	8	M	1	0	1	Institut Régional de Santé Publique Comlan Alfred Quenum, Ouidah (UAC/WHO)
	9	M	1	0	0	Commission Nationale du Développement Durable
	10	M	19	1	2	Univ. Abomey-Calavi, Cotonou
		F	2	2	2
	11	M	1	0	0	Univ. Parakou
	12	F	1	0	0	AfricaRice (CGIAR Consortium Research Center)
	13	F	1	0	0	INJEPS: Institut National De La Jeunesse De L'éducation Physique Et Du Sport, Univ. Porto-Novo
Burkina Faso	14	M	1	1	0	Institut du Développement Rural (Univ. Polytechnique Bobo-Dioulasso)
	15	M	5	0	0	Univ. Ouaga I Prof. Joseph Ki-Zerbo, Ouagadougou
		F	3	2	3
	16	M	1	0	0	Univ. Polytechnique Bobo-Dioulasso
Burundi	17	M	1	1	0	Faculté d'Agronomie et de Bioingénierie, Univ. Burundi
Cameroon	18	M	1	1	0	École Nationale Supérieure des Sciences Agro Industrielles, Univ. Ngaoundéré
	19	M	1	1	0	Univ. Bamenda
	20	M	1	1	0	Univ. Yaoundé
DRC	21	M	1	1	1	Univ. Kinshasa
Ivory Coast	22	F	1	1	1	Centre de Recherches Oceanologiques, Abidjan
	23	M	4	1	0	Institut National Polytechnique Félix Houphouët-Boigny, Yamoussoukro
		F	2	0	0
	24	M	1	0	0	Univ. Félix Houphouët-Boigny
		F	3	1	2
	25	M	1	1	0	Univ. Jean Lorougnon Guédé, Daloa
	26	M	2	0	0	Univ. Nangui Abrogoua, Abidjan
		F	1	1	1
	27	M	1	0	0	Univ. Péléforo Gon Coulibaly, Korhogo
Niger	28	M	1	1	0	Univ. Tahoua
	29	M	2	1	1	Univ. Tillabéri
		F	1	0	0
Senegal	30	M	1	0	0	Ecole Supérieure de Genie Industriel et Biologique, Dakar
	31	F	1	1	0	Institut Sénégalais de Recherche Agricole, Dakar
	32	M	1	0	0	Univ. Assane Seck, Ziguinchor
	33	M	2	0	0	Univ. Cheikh Anta Diop, Dakar
		F	3	3	0
Togo	34	M	8	1	1	Univ. Lomé
		F	1	1	1
			89	25	18

## Sheet: S1 Fig - B
Country	Institution	Gender	Applicants (67)	Initial selection (28)	Participants (16)	Institution
Benin	1	M	1	0	0	CIFRED: Centre InterFacultaire de Formation et de Recherche en Environnement pour le développement Durable (UAC)
	3	M	2	0	0	Ecole Polytechnique d’Abomey-Calavi
		F	3	1	1
	5	M	2	1	1	Faculté des Sciences et Techniques, Dassa-Zoumè
	10	M	2	0	0	Univ. Abomey-Calavi, Cotonou
		F	5	0	0
	11	M	5	1	1	Univ. Parakou
	35	F	1	1	0	African School of Economics
	36	M	1	0	0	Centre de Recherche sur le paludisme associé à la grossesse et à l'enfance
	37	M	2	0	0	Faculté des Sciences Agronomiques (UAC)
	38	F	1	1	0	Faculté des Sciences de la Santé (UAC)
	39	M	7	1	1	Faculté des Sciences et Techniques (UAC)
		F	7	1	1
	40	M	1	1	1	Université Nationale des Sciences, Technologies, Ingénierie et Mathématiques, Abomey
	41	M	1	1	1	INRAB / CRA-PP
	42	M	1	0	0	Université Nationale d'Agriculture
	0	F	2	0	0	not applicable (no affiliation)
Burkina Faso	15	M	1	1	1	Univ. Ouaga I Prof. Joseph Ki-Zerbo, Ouagadougou
	16	F	1	1	0	Univ. Polytechnique Bobo-Dioulasso
	43	F	1	0	0	Institut de recherche en sciences appliquées et technologies
	44	F	1	1	0	Univ. Koudougou
Ivory Coast	23	M	1	1	0	Institut National Polytechnique Félix Houphouët-Boigny, Yamoussoukro
	24	F	3	3	2	Univ. Félix Houphouët-Boigny
	26	M	2	2	2	Univ. Nangui Abrogoua, Abidjan
	27	M	1	1	1	Univ. Péléforo Gon Coulibaly, Korhogo
	45	M	1	0	0	Univ. Alassane Ouattara
		F	1	1	0
Niger	28	M	1	1	0	Univ. Tahoua
Senegal	32	M	1	1	0	Univ. Assane Seck, Ziguinchor
	33	F	1	1	0	Univ. Cheikh Anta Diop, Dakar
	46	M	1	1	0	Centre d’étude régional pour l’amélioration de l’adaptation à la sécheresse (CERAAS)
Togo	34	M	2	2	2	Univ. Lomé
		F	3	2	0
	0	F	1	0	1	not applicable (no affiliation)
			67	28	16

## Sheet: S1 Fig - C
Country	Institution	Gender	Applicants (87)	Initial selection (27)	Participants (23)	Institution
Benin	1	M	1	1	1	CIFRED: Centre InterFacultaire de Formation et de Recherche en Environnement pour le développement Durable (UAC)
		F	1	0	0
	3	M	8	0	0	Ecole Polytechnique d’Abomey-Calavi
		F	4	0	1
	5	F	1	1	1	FAST: Faculté des Sciences et Techniques, Dassa-Zoumè
	7	F	1	0	0	Institut National de l'Eau, UAC
	10	M	3	0	0	Univ. Abomey-Calavi, Cotonou
		F	1	0	0
	11	M	1	1	1	Univ. Parakou
	37	M	5	0	0	Faculté des Sciences Agronomiques (UAC)
		F	2	1	0
	39	M	13	1	2	Faculté des Sciences et Techniques (UAC)
		F	9	2	3
	40	M	2	0	0	Université Nationale des Sciences, Technologies, Ingénierie et Mathématiques, Abomey
		F	1	1	1
	41	F	1	1	1	INRAB / CRA-PP
	42	M	1	0	0	Université nationale d'agriculture
	47	M	1	0	0	Ecole Normale Supérieure de Natitingou
	48	M	1	1	1	Ecole supérieure Le Faucon, Abomey-Calavi
		F	2	0	0
	49	M	1	1	1	Université Inter Régionale du Génie Industriel des Biotechnologies et Sciences Appliquées (IRGIB) - Africa
Burkina Faso	15	M	3	1	0	Univ. Ouaga I Prof. Joseph Ki-Zerbo, Ouagadougou
	50	M	1	1	1	Centre International de Recherche-Développement sur l’Elevage en zone Subhumide (CIRDES)
	51	M	1	0	0	Université de Fada N'Gourma
		F	1	1	0
DRC	21	F	1	1	1	Univ. Kinshasa
	52	M	1	1	0	Univ. Gbadolite
Ivory Coast	25	M	4	1	1	Univ. Jean Lorougnon Guédé, Daloa
		F	1	1	1
	26	M	1	1	1	Univ. Nangui Abrogoua, Abidjan
	53	M	1	1	1	Université de Man
Senegal	31	M	1	0	0	Institut Sénégalais de Recherche Agricole, Dakar
		F	1	1	0
	54	M	1	1	0	Institut Supérieur de Formation Agricole et Rurale, Université de Thiès
Togo	34	M	4	1	1	Univ. Lomé
		F	1	1	1
	55	M	2	1	1	Ecole Supérieure des Techniques Biologiques et Alimentaires, Univ. Lomé
		F	1	1	1
	56	M	1	1	0	Institut Togolais de Recherche Agronomique, Lomé
			87	27	23

## Sheet: Post-session feedback
2016
Question #	Question contents	Yes	partly	No	no answer	TOTAL			2016	2017	2018			2016	2017	2018							2016			2017			2018							2016			2017			2018			2016	2017	2018
1	How do you rate the overall clarity and consistency of the training session?							Q1: How do you rate the overall clarity and consistency of the training session?	% of respondents	% of respondents	% of respondents		Q3a: Which part(s) did you prefer?	% citations	% citations	% citations					% time	Q5a/b/c: Which aspect(s) do you think you will be able to use...	...immediately?	...later?	...never?	...immediately?	...later?	...never?	...immediately?	...later?	...never?			% topic	Q5a/b/c: Which aspect(s) do you think you will be able to use...	...immediately?	...later?	...never?	...immediately?	...later?	...never?	...immediately?	...later?	...never?
2	Were the contents in line with your expectations?	0.444444	0.555556	0	0	18		Excellent / very good	0.222222	0.5	0.652174		Bibliography	0.025641	0.125	0.12069						Bibliography	0.0731707	0.037037	0	0.181818	0.157895	0							Bibliography	0.75	0.25	0	0.666667	0.333333	0	0.2	0.8	0	4	9	10
3a	Which part(s) did you prefer?							Good	0.611111	0.5	0.347826		Project dev., fund. & manag.	0.179487	0.28125	0.362069						Project dev., fund. & manag.	0.292683	0.111111	0	0.30303	0.105263	0							Project dev., fund. & manag.	0.8	0.2	0	0.833333	0.166667	0	0.791667	0.208333	0	15	12	24
3b	Explain why.							Average / perfectible	0.111111	0	0		Scientific comm.	0.179487	0.28125	0.258621						Scientific comm.	0.414634	0.037037	0	0.424242	0	0							Scientific comm.	0.944444	0.0555556	0	1	0	0	0.756757	0.243243	0	18	14	37
4a	Which part(s) did you like the least?							No answer	0.0555556	0	0		Scientific invest.	0.0512821	0.09375	0.0862069						Scientific invest.	0	0	0	0	0	0							Scientific invest.	0	0	0	0	0	0	0	1	0
4b	Explain why.								18	14	23		Scientific integrity & ethics	0.025641	0.0625	0.172414						Scientific integrity & ethics	0	0	0	0	0	0							Scientific integrity & ethics	0	0	0	0	0	0	0.4	0.6	0			5
5a	Which aspect(s) do you think you will be able to use immediately after the end of this session?												Miscellaneous scientific	0.538462	0.15625	0						Miscellaneous scientific	0.219512	0.814815	1	0.0909091	0.736842	0							Miscellaneous scientific	0.28125	0.6875	0.03125	0.166667	0.777778	0	0	0	0	32	18	0
5b	Which aspect(s) do you think you will be able to use later, once you have obtained additional information or training?												None	0	0	0						Nothing / no answer	0	0	0	0	0	1							None	0	0	0	0	0	1	0	0	1		1	2
5c	Which aspect(s) do you think you will never use?													39	32	58							41	27	1	33	19	1
6a	Do you think that this summer school will help you improve your practice as a teacher?	0.833333		0.111111	0.0555556	18																											2016
6b	If yes, explain which part(s) will be the most helpful to you.																				2016
7a	Do you think that this summer school will help you improve your practice as a research scientist?	1		0	0	18
7b	If yes, explain which part(s) will be the most helpful to you.
8	Were the teachers available enough for answering your questions?	0.833333	0.0555556	0.0555556	0.0555556	18
9	Do you have suggestions for improving this training session?
10	After this training session, have you identified new needs that you would like to see addressed in future sessions?
11	Would you be willing to recommend your colleagues to attend the MooSciTIC summer school?	0.611111	0.333333	0	0.0555556	18
																																	2017

2017
Question #	Question contents	Yes	partly	No	no answer	TOTAL
1	How do you rate the overall clarity and consistency of the training session?													2016	2017	2018
2	Were the contents in line with your expectations?	0.857143	0.142857	0	0	14							Q4a: Which part(s) did you like the least?	% citations	% citations	% citations
3a	Which part(s) did you prefer?												Bibliography	0	0	0.15
3b	Explain why.												Project dev., fund. & manag.	0	0	0.05
4a	Which part(s) did you like the least?												Scientific comm.	0	0	0.1
4b	Explain why.												Scientific invest.	0	0	0
5a	Which aspect(s) do you think you will be able to use immediately after the end of this session?												Scientific integrity & ethics	0.0434783	0	0.1
5b	Which aspect(s) do you think you will be able to use later, once you have obtained additional information or training?												Miscellaneous scientific	0.826087	0.357143	0
5c	Which aspect(s) do you think you will never use?												None	0.130435	0.642857	0.6
6a	Do you think that this summer school will help you improve your practice as a teacher?	0.857143		0	0.142857	14								23	14	20																	2018
6b	If yes, explain which part(s) will be the most helpful to you.
7a	Do you think that this summer school will help you improve your practice as a research scientist?	1		0	0	14
7b	If yes, explain which part(s) will be the most helpful to you.
8	Were the teachers available enough for answering your questions?	0.928571	0.0714286	0	0	14
9	Do you have suggestions for improving this training session?
10	After this training session, have you identified new needs that you would like to see addressed in future sessions?
11	Would you be willing to recommend your colleagues to attend the MooSciTIC summer school?	1		0	0	14
2018
Question #	Question contents	Yes	partly	No	no answer	TOTAL
1	How do you rate the overall clarity and consistency of the training session?
2	Were the contents in line with your expectations?	0.956522	0.0434783	0	0	23
3a	Which part(s) did you prefer?
3b	Explain why.
4a	Which part(s) did you like the least?
4b	Explain why.
5a	Which aspect(s) do you think you will be able to use immediately after the end of this session?
5b	Which aspect(s) do you think you will be able to use later, once you have obtained additional information or training?
5c	Which aspect(s) do you think you will never use?
6a	Do you think that this summer school will help you improve your practice as a teacher?	0.869565		0	0.130435	23
6b	If yes, explain which part(s) will be the most helpful to you.
7a	Do you think that this summer school will help you improve your practice as a research scientist?	0.956522		0	0.0434783	23
7b	If yes, explain which part(s) will be the most helpful to you.
8	Were the teachers available enough for answering your questions?	0.956522	0.0434783	0	0	23
9	Do you have suggestions for improving this training session?
10	After this training session, have you identified new needs that you would like to see addressed in future sessions?
11	Would you be willing to recommend your colleagues to attend the MooSciTIC summer school?	1		0	0	23
[truncated: 5 more columns]

## Sheet: Delayed feedback
		% respondents					% respondents
Successful/improved outcomes	Grant applications	0.4			Unsuccessful outcomes	Miscellaneous scientific	0.35
	Articles	0.7				Grant writing	0.1
	Oral communications / courses	0.9				Networking	0.05
	Student supervision	0.6				Nothing	0.5
	Networking / collaborations	0.75
	Promotion	0.25
	Dissemination	0.4
